# Supplementary material for: Elevated Free Phosphatidylcholine Levels in Cerebrospinal Fluid Distinguish Bacterial from Viral CNS Infections
Source: Cells. 2021 May 6;10(5):1115. doi: 10.3390/cells10051115 (PMC8148106; doi:10.3390/cells10051115)
Supplement: Supplementary file 1 [file cells-10-01115-s001.zip]

Archive with 1 entries (1 files):
- cells-1169182-supplementary.pdf
